# Supplementary material for: MRI-Based Radiomics in Bladder Cancer: A Systematic Review and Radiomics Quality Score Assessment
Source: Diagnostics (Basel). 2023 Jul 6;13(13):2300. doi: 10.3390/diagnostics13132300 (PMC10341244; doi:10.3390/diagnostics13132300)
Supplement: Supplementary file 1 [file diagnostics-13-02300-s001.zip]

Archive with 1 entries (1 files):
- diagnostics-2438183-supplementary.pdf
